# Supplementary material for: A key genetic factor for fucosyllactose utilization affects infant gut microbiota development
Source: Nat Commun. 2016 Jun 24;7:11939. doi: 10.1038/ncomms11939 (PMC4931012; doi:10.1038/ncomms11939)
Supplement: Supplementary Data 1 — Information regarding subject backgrounds, bacterial abundances (%), α-diversities, PC1 and PC2 values shown in Figure 1c, microbiota cluster, and 454-sequence BioSample ID deposited in DDBJ DRA database. [file ncomms11939-s2.xlsx]

## Sheet: S-Data_1
Supplementary Data 1. Information regarding subject backgrounds, bacterial abundances (%), α-diversities, PC1 and PC2 values shown in Figure 1c, microbiota cluster, and 454-sequence BioSample ID deposited in DDBJ DRA database.
Sample ID	Days after birth	%breast feeding	Enterobacteriaceae	Bifidobacteriaceae	Staphylococcaceae	Bacteroidaceae	Enterococcaceae	Porphyromonadaceae	Streptococcaceae	Peptostreptococcaceae	Clostridiaceae	Veillonellaceae	Propionibacteriaceae	Pasteurellaceae	Micrococcaceae	Lachnospiraceae	Lactobacillaceae	No. of bacteria (log)	Observed OTUs	PD	Shannon index	PC1	PC2	Cluster	BioSample ID
A02	2	0	15.243	0	66.6421	0	0	0	14.5066	0	0	0	0	0	3.1296	0	0	9.62292	21.06	3.6299	2.03641	0.0975324	-0.395787	S	SAMD00034999
A03	3	8.3337	85.6254	0	0.169779	0	0	0	13.9219	0	0	0	0	0	0.169779	0	0	10.0146	13.72	3.05115	1.31207	0.341916	0.117978	E	SAMD00035000
A04	4	16.667	83.2302	0	0.137457	0	0	0	16.2199	0	0	0	0	0	0.206186	0	0	9.84082	13.36	2.93313	1.37962	0.337081	0.113309	E	SAMD00035001
A05	5	25.0003	92.1252	0	0.201918	0	5.80515	0	1.46391	0	0	0	0	0	0.302877	0	0	9.48949	15.36	3.12403	1.14984	0.365149	0.139234	E	SAMD00035002
A06	6	33.3336	68.3476	0	0	0	29.0147	0	2.40497	0	0	0	0	0	0.0775795	0	0	10.1362	12.24	2.65869	1.69396	0.32827	0.0940022	E	SAMD00035003
A07	7	41.6669	73.1534	0	1.06534	0	23.7216	0	2.05966	0	0	0	0	0	0	0	0	9.43382	12.4	2.17778	1.63406	0.336309	0.0878535	E	SAMD00035004
A09	9	58.3335	55.0605	0	2.47525	0	22.4972	0	16.0066	0	0	3.68537	0	0	0.0550055	0	0	10.0766	20.4	3.64946	2.43618	0.288016	0.0185067	E	SAMD00035005
A11	11	75.0001	11.7032	71.2978	4.31514	0	2.90945	0	8.76103	0	0	0.0980713	0	0	0.523047	0	0	10.3036	24.16	3.88956	2.68863	-0.280884	0.0963416	B	SAMD00035006
A13	13	91.6667	12.8028	74.1782	5.19031	0	0.821799	0	6.70415	0	0	0	0	0	0	0	0	10.5207	21.32	3.3751	2.54744	-0.286389	0.100746	B	SAMD00035007
A15	15	100	1.89873	80.894	4.82595	0	0.039557	0	11.8671	0	0	0	0	0	0.158228	0	0	10.4582	17.72	3.36112	2.18325	-0.383821	0.043961	B	SAMD00035008
A17	17	100	16.9523	57.8987	8.30849	0	0.186289	0	16.3189	0	0	0	0	0	0.149031	0	0	10.4642	21.78	3.6494	2.71838	-0.22064	0.0549254	B	SAMD00035009
A19	19	100	6.63317	78.0905	5.47739	0	0.100503	0	9.54774	0	0	0	0	0	0.150754	0	0	10.257	17.16	2.97314	2.30141	-0.338612	0.0694241	B	SAMD00035010
A21	21	100	0.628307	77.2817	7.63889	0	0.0330688	0	13.8889	0	0	0	0	0	0.165344	0	0	10.4657	14.8	3.22722	2.14644	-0.389009	-0.00258419	B	SAMD00035011
A23	23	100	9.66354	79.6166	2.8169	0	0.234742	0	6.88576	0	0	0.0391236	0	0	0.391236	0	0	10.4752	21.04	4.0071	2.33251	-0.320233	0.119238	B	SAMD00035012
A25	25	100	5.68056	86.5363	0.811509	0	0.11066	0	5.86499	0	0	0	0	0	0.442641	0	0	10.3639	20.68	3.80757	2.11764	-0.363262	0.133899	B	SAMD00035013
A27	27	100	1.91147	84.1717	0.167673	0	0.167673	0	13.1455	0	0	0	0	0	0.201207	0	0	10.5175	19.22	3.48979	2.08415	-0.387159	0.105554	B	SAMD00035014
A29	29	100	4.07725	86.2232	0.55794	0	0.0858369	0	8.58369	0	0	0	0	0	0.257511	0	0	10.5679	20.82	3.53048	2.06761	-0.374419	0.123386	B	SAMD00034988
B01	1	0	99.7985	0	0.201478	0	0	0	0	0	0	0	0	0	0	0	0	8.91421	15.32	1.74908	1.03279	0.368933	0.159065	E	SAMD00035015
B02	2	0	89.8782	0	9.98126	0.0468604	0	0	0.0937207	0	0	0	0	0	0	0	0	9.81892	18.62	2.41874	1.73707	0.343141	0.041934	E	SAMD00035016
B03	3	25	90.9616	0	7.6721	0.998424	0	0	0.36784	0	0	0	0	0	0	0	0	9.64347	19.98	3.01319	1.62548	0.346323	0.0679921	E	SAMD00035017
B04	4	40	75.3476	0	8.34225	16.3102	0	0	0	0	0	0	0	0	0	0	0	10.072	16.98	2.5393	1.86763	0.311714	0.0769586	E	SAMD00035018
B05	5	75	66.9437	1.1509	18.798	13.0435	0	0	0	0	0	0	0	0	0.0639386	0	0	10.1075	20.9	3.3601	2.18218	0.265279	-0.00481628	E	SAMD00035019
B06	6	85	25.0833	52.2132	5.99714	16.4208	0	0	0.0475964	0	0	0	0	0	0.237982	0	0	9.76759	19.98	3.57011	2.2798	-0.165947	0.160309	B	SAMD00035020
B07	7	92	15.3123	49.5485	13.6193	20.2408	0	0	0.677201	0	0	0	0	0	0.526712	0	0	10.3444	23.48	4.02165	2.46495	-0.208162	0.0613005	B	SAMD00035021
B09	9	75	19.2323	47.5152	6.94949	25.7778	0.0808081	0	0.161616	0	0	0	0	0.242424	0	0	0	10.2755	26.72	3.90482	2.56036	-0.177425	0.134362	B	SAMD00035022
B11	11	100	29.7325	47.8496	3.82662	17.9478	0.0338639	0	0.0338639	0	0	0	0	0.44023	0.0338639	0	0	10.3432	27.32	3.81974	2.41413	-0.130519	0.191199	B	SAMD00035023
B13	13	100	21.3267	53.4718	7.06758	16.987	0.0619963	0	0.464972	0	0	0	0	0.402976	0	0	0	10.2786	27.96	4.30632	2.40407	-0.18771	0.140127	B	SAMD00035024
B15	15	100	23.474	49.285	3.90652	22.4974	0.174398	0	0.418556	0	0.104639	0	0	0.104639	0	0	0	10.0813	24.82	4.17213	2.33628	-0.161193	0.177713	B	SAMD00035025
B17	17	100	11.9066	65.4086	2.68482	18.4436	0.0389105	0	1.05058	0	0	0.233463	0	0.194553	0.0389105	0	0	10.0123	26.74	4.29589	2.1082	-0.271398	0.167743	B	SAMD00035026
B19	19	100	23.005	55.0358	1.37589	18.8773	0.440286	0	0.605394	0	0.0550358	0.165107	0	0.330215	0	0	0	10.2423	30.98	4.79671	2.43071	-0.180009	0.21198	B	SAMD00035027
B21	21	100	14.5364	49.6757	2.89966	20.9844	0.34338	0	0.801221	0	0.34338	0.763068	0	9.61465	0	0	0	10.0708	30.68	4.89125	2.56554	-0.208327	0.156583	B	SAMD00035028
B23	23	100	18.9068	55.7469	1.53501	19.094	0.0748783	0	0.486709	0	0.711344	0.673905	0	2.69562	0	0	0	9.95368	27.94	4.71638	2.24291	-0.204625	0.199423	B	SAMD00035029
B25	25	100	7.77882	70.1968	0.843486	19.0253	0.187441	0	0	0	0.187441	0.281162	0	1.31209	0	0	0	10.1123	26.16	4.7642	1.71175	-0.30948	0.185269	B	SAMD00035030
B27	27	100	13.6763	53.1995	0.250941	26.5997	0.188206	0	0.250941	0	1.00376	1.31744	0	3.45044	0	0	0	10.216	25.1	4.58529	2.16648	-0.222948	0.202667	B	SAMD00035031
B29	29	100	8.94023	52.9382	1.55701	29.0306	0	0	1.1552	0.050226	4.01808	1.60723	0	0.703164	0	0	0	10.1361	31.86	4.69183	2.42147	-0.252114	0.160074	B	SAMD00035032
C01	1	5	72.973	17.1016	0.0931966	0	2.28332	0	1.21156	0	0	0	0	0	0	6.05778	0.232992	9.6128	28.34	3.93529	2.74094	0.152834	0.204155	E	SAMD00035033
C02	2	90	0.161551	98.5999	0.269251	0	0	0	0.969305	0	0	0	0	0	0	0	0	9.93777	20.34	3.05434	1.65046	-0.439026	0.119199	B	SAMD00035034
C03	3	100	0.0547645	97.2618	2.51917	0	0	0	0.164294	0	0	0	0	0	0	0	0	10.4772	21.1	2.8362	2.29071	-0.439634	0.0880278	B	SAMD00035035
C04	4	100	1.69312	82.6984	14.9206	0	0	0	0.687831	0	0	0	0	0	0	0	0	10.3242	28.14	2.91152	2.90582	-0.395799	-0.0206047	B	SAMD00035036
C05	5	100	2.3494	82.1084	15.1205	0	0	0.120482	0.301205	0	0	0	0	0	0	0	0	11.0138	29.76	3.85583	2.95376	-0.387659	-0.0152708	B	SAMD00035037
C06	6	100	0.876712	80.0548	18.5205	0	0	0	0.547945	0	0	0	0	0	0	0	0	10.7946	25.58	2.90962	2.81979	-0.398666	-0.0549829	B	SAMD00035038
C07	7	100	1.25	76.9444	21.1111	0	0	0	0.694444	0	0	0	0	0	0	0	0	10.6839	29.1	2.97949	2.8511	-0.387884	-0.0709635	B	SAMD00035039
C09	9	100	2.49351	78.8571	18.2338	0	0	0	0.415584	0	0	0	0	0	0	0	0	10.8137	28.76	2.98714	3.0168	-0.380176	-0.0388266	B	SAMD00035040
C11	11	100	2.27651	73.0705	23.2093	0	0	0	0.999445	0	0	0	0	0.444198	0	0	0	10.1917	32.24	3.12327	3.16554	-0.369252	-0.0788378	B	SAMD00035041
C13	13	100	3.46032	62.2222	31.3016	2.4127	0	0	0.285714	0	0	0	0	0.285714	0	0	0	10.294	34.54	4.06645	3.18719	-0.330907	-0.109967	B	SAMD00035042
C15	15	100	0.970464	81.4346	13.7553	3.29114	0	0	0.421941	0	0	0	0	0.0843882	0	0	0	10.1635	30.78	3.9745	2.94382	-0.400008	-0.00378921	B	SAMD00035043
C17	17	100	4.27913	78.2752	14.549	1.90915	0	0	0.263331	0	0	0	0	0.526662	0	0	0	10.0511	34.38	4.33851	3.19998	-0.363337	0.0105045	B	SAMD00035044
C19	19	100	3.81406	78.8637	12.7533	3.93325	0	0	0.317839	0	0	0	0.0397298	0.238379	0	0	0	10.2287	37.08	4.1429	3.21526	-0.367937	0.0272287	B	SAMD00035045
C21	21	100	2.5395	81.5463	12.246	2.59594	0	0	0.112867	0	0	0	0	0.959368	0	0	0	10.1977	32.28	3.77409	2.92708	-0.385328	0.0217724	B	SAMD00035046
C23	23	100	3.29489	83.0313	7.99012	4.36573	0	0	0	0	0	0	0	1.31796	0	0	0	10.1472	28.6	3.49524	2.86281	-0.380666	0.0702592	B	SAMD00035047
C25	25	100	3.92027	88.4385	3.25581	3.98671	0	0	0.0664452	0	0	0	0	0.332226	0	0	0	10.2463	32.4	3.77757	2.8559	-0.384793	0.126305	B	SAMD00035048
C27	27	100	8.01242	71.9255	8.9441	5.03106	0	0	0.931677	0	0	0	0	5.09317	0	0	0	10.243	40.22	4.33691	3.47006	-0.318409	0.0753287	B	SAMD00035049
C29	29	100	2.73775	90.562	1.8732	4.46686	0	0	0.0720461	0	0	0	0	0.288184	0	0	0	10.2381	28.78	3.59712	2.82886	-0.398561	0.13801	B	SAMD00035050
D01	1	30	99.4562	0	0	0	0.339905	0	0	0	0.203943	0	0	0	0	0	0	9.84687	18.36	2.01086	2.12183	0.370131	0.162859	E	SAMD00035051
D02	2	70	87.5342	0	4.24658	7.19178	0.547945	0.136986	0	0	0.0684932	0	0	0	0	0	0	10.1689	27.44	4.26036	2.53717	0.344093	0.118488	E	SAMD00035052
D03	3	100	76.0352	0	3.0837	12.1586	1.5859	0	4.93392	0.352423	0.0881057	0	0	0	1.05727	0	0	9.6952	32.16	5.64486	2.96737	0.321676	0.109293	E	SAMD00035053
D04	4	50	26.8531	0	4.17221	44.474	1.24279	0.976476	17.4434	0	2.84066	0.621394	0	0	1.1984	0	0	9.29922	34.02	6.04973	3.32795	0.174424	0.0175247	E	SAMD00035054
D05	5	50	41.8362	0	1.63772	43.2258	4.96278	0.297767	0.645161	0	4.71464	0.148883	0	0	0.198511	0	0	9.38378	35.2	6.16522	3.49392	0.235525	0.10624	E	SAMD00035055
D06	6	70	82.5037	0	8.4278	3.3514	4.58354	0.0985707	0	0	0.295712	0.0492854	0	0	0.0985707	0	0	10.2836	26.12	5.08349	2.09376	0.338565	0.0588069	E	SAMD00035056
D07	7	70	53.2544	0	12.2109	9.41366	8.17644	0	1.07585	0	14.1474	0	0	0	0	0	0	10.1791	25.96	4.66045	2.96921	0.268685	-0.00718118	E	SAMD00035057
D09	9	70	69.9041	0	2.8777	11.6307	14.5683	0	0	0.179856	0.239808	0	0	0	0.059952	0	0	10.2505	24.32	4.61369	2.59536	0.32136	0.106369	E	SAMD00035058
D11	11	70	60.5093	0.0808407	4.85044	10.3476	21.9078	0	0.404204	0.0808407	1.41471	0	0	0	0.323363	0	0	10.0098	24.9	4.651	2.67788	0.29777	0.0633279	E	SAMD00035059
D13	13	70	28.6817	0	0.289389	42.4116	24.7588	0	0.0643087	0.096463	3.53698	0	0	0	0	0.096463	0	9.88454	23.6	4.00491	2.73852	0.201095	0.0833301	E	SAMD00035060
D15	15	80	7.96992	0.225564	4.43609	39.5489	45.1128	0	0.601504	0	0.225564	0	0	0	0.225564	1.42857	0	10.2136	26.36	4.92465	2.43402	0.0915271	-0.0566691	E	SAMD00035061
D17	17	100	4.52899	33.3333	1.3587	33.5145	19.837	0	0.0905797	0.0905797	5.16304	0	0	0	0.0905797	1.81159	0	10.1966	33.76	5.54269	2.96735	-0.186202	0.0959988	B	SAMD00035062
D19	19	100	26.6821	17.4014	0.309358	34.8801	1.85615	0	0.309358	0	14.0758	0	0	0	0.309358	4.17633	0	10.2271	29.26	4.60059	3.2859	0.00574575	0.174191	E	SAMD00035063
D21	21	100	2.45587	77.8204	0.153492	18.2655	0.613968	0	0	0	0.613968	0	0	0	0	0.076746	0	10.1063	18.84	3.79938	1.68931	-0.366949	0.170426	B	SAMD00035064
D23	23	100	2.87303	79.3327	0.185357	16.5894	0	0	0	0	0.741427	0	0	0	0.0926784	0.0926784	0	10.6001	20.52	4.29369	1.64964	-0.369774	0.173234	B	SAMD00035065
D25	25	100	3.57782	64.8479	0	29.6959	0.178891	0	0	0	0.805009	0	0	0	0	0.805009	0	10.5638	23.28	3.79126	2.01784	-0.324324	0.176197	B	SAMD00035066
D27	27	100	3.16925	66.1497	0.472016	27.1072	0	1.21376	0.202293	0	1.14633	0	0	0	0	0.134862	0.134862	10.1728	35.14	5.01859	2.48184	-0.328394	0.163436	B	SAMD00035067
D29	29	100	17.0536	45.0761	0.160128	36.1089	0.0800641	0	0	0	0.560448	0	0	0	0	0.720576	0	10.3316	27.72	4.32752	2.61169	-0.174739	0.211835	B	SAMD00035068
E01	1	100	98.4937	0	0.502092	0	0	0	0	0	0	0	0	0	0	0	0.83682	7.81361	14.64	2.9643	1.94663	0.36584	0.151528	E	SAMD00035069
E02	2	100	95.3812	0.146628	0	4.47214	0	0	0	0	0	0	0	0	0	0	0	8.96513	15.78	2.59385	2.07611	0.356484	0.178909	E	SAMD00035070
E03	3	100	99.7364	0	0	0.175747	0	0	0.0878735	0	0	0	0	0	0	0	0	8.8539	13.54	2.50648	1.89061	0.369038	0.163808	E	SAMD00035071
E04	4	100	81.4333	0	0.892629	10.9411	0	0.331548	6.40143	0	0	0	0	0	0	0	0	9.51209	26.62	3.7702	2.24342	0.332767	0.142959	E	SAMD00035072
E05	5	100	83.3013	0	1.45873	12.8983	0	0.191939	2.14971	0	0	0	0	0	0	0	0	9.74118	23.02	3.70837	2.36294	0.335083	0.14836	E	SAMD00035073
E06	6	100	71.7493	0	19.4574	5.9869	0	1.21609	1.59027	0	0	0	0	0	0	0	0	9.53351	30.56	3.85402	2.97672	0.304499	-0.0312626	E	SAMD00035074
E07	7	100	57.0833	0	20.4167	9.79167	0	9.44444	3.26389	0	0	0	0	0	0	0	0	9.92046	31.58	3.76238	3.1985	0.281327	-0.056086	E	SAMD00035075
E09	9	100	50.1813	0	31.9072	8.12183	0	6.45395	3.33575	0	0	0	0	0	0	0	0	9.9609	29.88	3.68174	3.23808	0.254788	-0.132286	E	SAMD00035076
E11	11	100	61.4121	0	11.9449	12.2558	0	11.7229	2.6643	0	0	0	0	0	0	0	0	9.94921	31.32	3.79825	3.26262	0.29828	0.0130688	E	SAMD00035077
E13	13	100	46.6809	0	23.1692	14.0899	0	13.1906	2.86938	0	0	0	0	0	0	0	0	10.0969	32.58	3.74382	3.38111	0.254063	-0.083683	E	SAMD00035078
E15	15	100	31.2902	0.0494315	45.0816	11.567	0	9.39199	2.61987	0	0	0	0	0	0	0	0	10.1504	32.58	4.08195	3.11309	0.19043	-0.220982	E	SAMD00035079
E17	17	100	32.4531	0	27.6995	20.3638	0	12.9695	6.51408	0	0	0	0	0	0	0	0	9.90407	34.44	3.78923	3.50594	0.203857	-0.138573	E	SAMD00035080
E19	19	100	37.919	0	18.9246	9.84637	0	31.6341	1.32682	0	0.349162	0	0	0	0	0	0	9.89519	31.4	4.00504	3.4596	0.240106	-0.07939	E	SAMD00035081
E21	21	100	54.3445	0	25.7069	1.23393	0.976864	8.02057	7.4036	0	2.26221	0	0	0	0	0	0	9.7992	30.7	4.58184	3.19416	0.27497	-0.118507	E	SAMD00035082
E23	23	100	34.2146	0	19.0513	2.87714	0.933126	32.9705	7.85381	0	2.09953	0	0	0	0	0	0	9.93669	35.02	4.26234	3.28901	0.232092	-0.116648	E	SAMD00035083
E25	25	100	51.8156	0	16.0615	6.28492	0.698324	22.486	2.23464	0	0.209497	0	0	0	0	0	0	9.70658	33.38	4.83652	3.08791	0.282479	-0.0422202	E	SAMD00035084
E27	27	100	37.287	0	11.9973	8.58896	1.49966	33.1288	1.63599	0	5.72597	0	0	0	0	0	0	9.96574	34.7	5.11684	3.38725	0.246169	-0.0356337	E	SAMD00035085
E29	29	100	34.4673	0	16.3671	10.5905	1.92555	29.0757	2.31065	0	5.0706	0	0	0	0	0	0	10.0622	31.24	4.80892	3.41679	0.232801	-0.071784	E	SAMD00035086
F02	2	100	0.0541419	1.89496	97.5095	0	0	0.270709	0.108284	0	0	0	0	0	0	0	0	9.1168	10.88	3.9557	1.20586	-0.0489293	-0.527244	S	SAMD00035087
F03	3	100	0	0.426687	99.4569	0	0	0.116369	0	0	0	0	0	0	0	0	0	9.48013	6.06	3.19307	0.925661	-0.0266724	-0.543752	S	SAMD00035088
F04	4	100	0	0.983405	81.8685	0	0	0.368777	16.7793	0	0	0	0	0	0	0	0	9.4961	11.16	3.64057	1.88423	-0.0324405	-0.523908	S	SAMD00035089
F05	5	85	0.075815	0	24.2608	0	0	0	75.6634	0	0	0	0	0	0	0	0	9.78916	11.9	1.96371	2.16134	-0.0016279	-0.352758	S	SAMD00035090
F06	6	60	43.1098	0	8.54827	0	0	0	48.2682	0	0	0	0	0	0	0	0	9.73557	21.32	2.88436	3.18839	0.228492	-0.0658032	E	SAMD00035091
F07	7	80	93.6236	0	6.37636	0	0	0	0	0	0	0	0	0	0	0	0	8.89007	12.46	1.63747	1.95691	0.352443	0.0781308	E	SAMD00035092
F09	9	100	76.1474	0	23.0769	0	0	0	0.775695	0	0	0	0	0	0	0	0	9.17929	21.9	2.66847	2.17786	0.309289	-0.0669414	E	SAMD00035093
F11	11	100	97.7846	0	2.21543	0	0	0	0	0	0	0	0	0	0	0	0	9.84156	13.18	1.6911	2.20954	0.363211	0.128102	E	SAMD00035094
F13	13	100	97.8667	0	2.13333	0	0	0	0	0	0	0	0	0	0	0	0	10.3036	12.84	1.68688	2.15596	0.363433	0.129233	E	SAMD00035095
F15	15	100	95.888	0	3.93701	0	0	0	0.0874891	0	0	0	0	0.0874891	0	0	0	10.2054	14.56	2.01565	2.1769	0.358083	0.105348	E	SAMD00035096
F17	17	100	96.5107	0	3.48929	0	0	0	0	0	0	0	0	0	0	0	0	10.0664	14.42	2.05464	2.23989	0.359829	0.111438	E	SAMD00035097
F19	19	100	96.7133	0	3.07692	0	0	0	0	0	0	0	0	0.20979	0	0	0	10.0368	12.84	2.02506	2.22101	0.36017	0.1168	E	SAMD00035098
F21	21	100	94.2478	0	5.60472	0	0	0	0	0	0	0	0	0.147493	0	0	0	10.0873	14.24	1.73916	2.40255	0.353834	0.0866846	E	SAMD00035099
F23	23	100	95.5132	0	4.09422	0	0	0	0	0	0	0	0	0.392597	0	0	0	10.3843	14.5	1.87364	2.32708	0.356991	0.104095	E	SAMD00035100
F25	25	100	94.7222	0	4.81481	0	0	0	0	0	0	0	0	0.462963	0	0	0	10.0317	15.44	1.83999	2.32659	0.354943	0.0955527	E	SAMD00035101
F27	27	100	44.8718	49.8397	2.5641	0	0	0	2.16346	0	0	0	0	0.320513	0.240385	0	0	10.4003	26.14	3.30607	2.39807	-0.0815737	0.194175	B	SAMD00035102
F29	29	100	4.19799	93.4211	0.18797	0	0	0	1.50376	0	0	0	0	0.501253	0.18797	0	0	10.8183	19.86	3.03158	0.816056	-0.390885	0.151219	B	SAMD00035103
G05	5	100	0.0453926	0.0453926	99.773	0	0	0	0.0907853	0	0	0	0	0	0	0	0	9.28636	7.12	2.37295	0.0955415	-0.0184487	-0.548157	S	SAMD00035104
G06	6	100	0.0246975	0	98.8392	0	0	0	1.13608	0	0	0	0	0	0	0	0	9.77826	7.88	2.03041	0.20699	-0.0171443	-0.551393	S	SAMD00035105
G07	7	92	0.0428266	0	82.7195	0	0.0214133	0	1.92719	15.2248	0	0	0	0	0	0	0	9.80989	12.08	2.55676	0.983071	-0.0114248	-0.529893	S	SAMD00035106
G09	9	100	0.0194666	0	41.9311	0	50.6521	0	1.32373	6.01518	0	0	0	0	0	0	0	10.1803	12.82	3.07817	1.82159	0.0245563	-0.422145	S	SAMD00035107
G11	11	100	0	0	35.9857	0	62.6762	0	0.9319	0.406213	0	0	0	0	0	0	0	10.2013	10.08	2.52016	1.29174	0.0265057	-0.393235	S	SAMD00035108
G13	13	79	0.498694	0	46.8772	0	11.4937	0	12.2774	28.8055	0	0	0	0	0	0	0	9.89116	16.62	2.83091	2.39081	0.0169673	-0.444522	S	SAMD00035109
G15	15	82	35.924	0	24.5596	0	22.6943	0	2.59067	14.2314	0	0	0	0	0	0	0	10.0926	18.28	2.59469	2.85633	0.222151	-0.182874	E	SAMD00035110
G17	17	80	29.0552	0	34.9136	0	22.5195	0	1.49001	11.9878	0	0.0338639	0	0	0	0	0	10.0572	18.68	2.75621	2.64464	0.192835	-0.246566	E	SAMD00035111
G19	19	69	43.4545	0	11.4983	0	11.8467	0	4.13141	27.8746	0.149328	0	0.049776	0	0	0	0	10.2748	21.16	3.96004	2.96009	0.247029	-0.0855077	E	SAMD00035112
G21	21	63	51.9447	0	1.53531	0	22.5691	0	2.20061	20.2149	0.102354	0	0.153531	0	0	0	0	10.4516	19.8	3.68674	2.84345	0.283876	0.0294166	E	SAMD00035113
G23	23	63	42.4437	0.96463	3.60843	0	25.8307	0	1.10754	21.6506	0	0.035727	0.250089	0	0	0	0	10.7289	22.4	3.89181	2.8985	0.234606	-0.00545824	E	SAMD00035114
G25	25	46	9.12548	63.0334	0.844951	0	9.12548	0	0.760456	15.1669	0	0.126743	0.549218	0	0	0	0	10.5608	23.14	4.29318	1.97372	-0.262152	0.110851	B	SAMD00035115
G27	27	82	29.8209	20.9168	2.00211	0	17.334	0	0.210748	25.3952	0	0	4.32034	0	0	0	0	10.2611	26.46	3.705	3.31242	0.0128145	0.0762947	B	SAMD00035116
G29	29	90	25.0209	0	0.417711	0	72.0134	0	0.125313	1.8797	0	0	0.543024	0	0	0	0	10.0527	25.96	3.22795	1.96384	0.200509	-0.0153807	E	SAMD00035117
H02	2	100	0.02457	0.0737101	99.8771	0	0	0	0	0.02457	0	0	0	0	0	0	0	9.015	4.5	1.98012	0.0688071	-0.0193773	-0.547955	S	SAMD00035118
H03	3	100	0.0235571	0	99.9058	0	0	0	0	0	0	0	0	0	0	0	0.0706714	9.5038	6.58	1.69868	0.189414	-0.0173054	-0.549099	S	SAMD00035119
H04	4	100	0.0276472	0	93.6411	0	0	0	3.5112	0	0	0	0	0	0.304119	0	2.4606	9.78332	12.92	3.20963	0.875688	-0.0170144	-0.547759	S	SAMD00035120
H05	5	100	0	0	93.8869	0	0	0	2.60797	0	0	0	0	0	0.584185	0	2.81661	9.33626	11.5	3.058	1.47281	-0.0176222	-0.547334	S	SAMD00035121
H06	6	100	0.0263922	0	66.1124	0	0	0	10.6097	0	0	21.5624	0.0527844	0.0527844	0.290314	0	1.29322	9.87156	14.2	3.49919	2.33492	-0.0159508	-0.498141	S	SAMD00035122
H07	7	100	0	0	35.2803	0	0	0	12.3338	0	0	45.9974	0	5.21512	0.234681	0	0.938722	10.1632	15.16	3.43942	2.549	-0.01283	-0.396112	S	SAMD00035123
H09	9	100	0.0867052	62.948	29.711	0	0	0	2.08092	0	0	4.39306	0.375723	0.0578035	0.317919	0	0.0289017	10.0494	20.32	3.73363	2.13505	-0.367355	-0.158461	B	SAMD00035124
H11	11	100	0.026178	53.822	34.0052	0	0	0	5.75916	0	0	0.13089	5.52356	0	0.497382	0	0	10.6182	19.38	3.75138	2.26837	-0.343461	-0.197831	B	SAMD00035125
H13	13	100	0	64.3556	29.544	0	0	0	1.24922	0	0	0.853633	2.49844	0	0.582969	0	0	10.6615	18.7	3.82764	2.15875	-0.37462	-0.152715	B	SAMD00035126
H15	15	100	0.0484731	51.3088	39.7237	0	0	0	3.49006	0	0	0.145419	4.0475	0	0.387785	0	0	10.2002	21.64	3.82116	2.22655	-0.335505	-0.222061	B	SAMD00035127
H17	17	100	0.0263158	58.5263	27.2368	0	0	0	8.92105	0	0.105263	0.368421	3.39474	0	0.736842	0	0.0263158	10.2343	22.54	4.35654	2.515	-0.355881	-0.162349	B	SAMD00035128
H19	19	100	0.103199	74.097	17.2343	0	0	0	1.59959	0	0.180599	0.0773994	5.77915	0	0.309598	0	0	10.572	21.22	4.14564	2.23781	-0.397682	-0.0687934	B	SAMD00035129
H21	21	100	0.346449	82.3311	5.09775	0	0	0	3.06855	0	0.0494927	0.173224	6.03811	0	0.668151	0	0.0494927	10.2794	24.12	4.7276	2.2445	-0.411158	0.0375146	B	SAMD00035130
H23	23	100	4.04878	81.3902	4.60976	0	0	0	1.12195	0	0.097561	0.195122	3.92683	0	0.146341	0	0.0243902	10.6504	26.1	4.29712	2.3478	-0.373394	0.0806818	B	SAMD00035131
H25	25	100	6.05419	79.8476	3.0906	0	0	0	4.19136	0	0.169348	0.84674	1.69348	0	1.31245	0	0.042337	10.572	30.92	4.77288	2.43823	-0.351768	0.100468	B	SAMD00035132
H27	27	100	6.09442	80.0858	3.47639	0	0	0	3.64807	0	0.128755	0	2.96137	0	0.729614	0	0	10.1083	28.56	4.09762	2.46827	-0.352461	0.0985283	B	SAMD00035133
H29	29	100	5.73851	83.241	1.8911	0	0	0	4.33649	0	0	0.0652103	3.09749	0	0.782524	0	0.0652103	10.2662	27.8	4.03007	2.31343	-0.36126	0.117307	B	SAMD00035134
I03	3	45	48.5007	0	3.75546	0	2.73654	0	45.0073	0	0	0	0	0	0	0	0	9.82114	18.86	2.40814	2.50179	0.2552	-0.00888058	E	SAMD00035135
I04	4	100	95.6404	0	0.180709	0	3.50124	0	0.67766	0	0	0	0	0	0	0	0	9.86226	19.02	2.271	2.25274	0.369303	0.148614	E	SAMD00035136
I05	5	100	96.7404	0	0.349243	0	1.04773	0	1.86263	0	0	0	0	0	0	0	0	9.58446	19.54	2.34843	2.2636	0.366761	0.145665	E	SAMD00035137
I06	6	100	96.4879	0	1.01877	0	1.0992	0	1.3941	0	0	0	0	0	0	0	0	9.6996	18.7	2.25937	2.29001	0.365645	0.136463	E	SAMD00035138
I07	7	100	89.4302	0	5.13729	0	0.856215	0	4.5468	0	0	0	0.0295247	0	0	0	0	9.7167	20.34	2.45615	2.52421	0.348241	0.0722407	E	SAMD00035139
I09	9	100	92.0979	0.166945	2.69894	0	2.97718	0	2.03116	0	0	0	0	0	0	0	0	10.045	19.76	2.88697	2.45166	0.354932	0.107792	E	SAMD00035140
I11	11	100	87.0917	0.131718	2.81876	0	3.60906	0	6.34879	0	0	0	0	0	0	0	0	10.1112	20.9	2.84102	2.58837	0.347015	0.0910288	E	SAMD00035141
I13	13	100	80.7253	0	15.534	0	2.56996	0	1.17076	0	0	0	0	0	0	0	0	9.83747	20	2.26334	2.58111	0.328635	-0.0177137	E	SAMD00035142
I15	15	100	68.4065	0.0395413	4.70542	0	24.6342	0	2.21431	0	0	0	0	0	0	0	0	9.94071	19.6	2.50274	2.64447	0.321437	0.0367094	E	SAMD00035143
I17	17	100	51.8385	26.0398	18.5654	0	1.7179	0	1.83846	0	0	0	0	0	0	0	0	9.7774	23.64	2.94785	2.7037	0.0366082	0.0250845	E	SAMD00035144
I19	19	100	28.7341	34.338	35.2757	0	0	0	1.6075	0	0	0	0	0	0	0	0	9.45403	21.28	2.98308	2.50105	-0.0908786	-0.0920953	B	SAMD00035145
I21	21	100	16.8357	34.0384	45.3054	0	0	0	3.77725	0	0	0	0	0	0	0	0	9.63276	19.04	3.04818	2.26551	-0.145751	-0.176058	B	SAMD00035146
I23	23	100	12.2288	36.2919	49.3294	0	0	0	2.13018	0	0	0	0	0	0	0	0	9.56296	19.16	2.93668	2.08042	-0.181733	-0.200779	B	SAMD00035147
I25	25	100	19.6961	40.6823	38.3601	0	0	0	1.06078	0	0	0	0.200688	0	0	0	0	9.80417	18.6	3.00351	2.2518	-0.158457	-0.118026	B	SAMD00035148
I27	27	100	19.3296	41.8994	35.6425	0	0	0	2.43017	0	0	0	0.642458	0	0	0	0	9.7657	24.12	3.33056	2.47482	-0.165223	-0.109143	B	SAMD00035149
I29	29	100	20.227	44.5867	30.2095	0	0.0873108	0	1.97905	0	0	0.0291036	2.82305	0	0	0	0	9.97172	24.34	3.40592	2.57461	-0.17154	-0.0752312	B	SAMD00035150
J02	2	50	0.390033	0	17.0748	29.1224	52.4377	0.390033	0.498375	0	0	0	0	0	0	0.0216685	0	9.62199	17.98	4.27408	2.12775	0.0334157	-0.228276	S	SAMD00035151
J03	3	60	76.3084	0.0375164	4.37066	1.78203	14.2187	2.85125	0.393922	0	0	0	0	0	0	0.0187582	0	9.54479	33.9	4.38619	3.13337	0.342956	0.0746135	E	SAMD00035152
J05	5	100	83.0404	0	7.29216	0.4038	1.11639	6.98337	1.09264	0	0	0	0	0	0	0.023753	0	9.55042	29.64	4.3297	2.46235	0.35006	0.0554879	E	SAMD00035153
J06	6	100	71.7505	0	8.1499	0.157233	0.131027	17.5839	2.22746	0	0	0	0	0	0	0	0	9.63663	30.66	3.9905	2.54817	0.332806	0.0280282	E	SAMD00035154
J07	7	100	66.1618	0	6.48734	0.022604	0	26.3336	0.971971	0.022604	0	0	0	0	0	0	0	9.76936	28.04	3.51728	2.62033	0.325716	0.036666	E	SAMD00035155
J09	9	100	59.4624	0.018162	8.64511	0.199782	0	30.4395	1.19869	0	0	0	0	0	0	0.018162	0	9.73659	30.54	3.86498	2.83535	0.309183	0.00771819	E	SAMD00035156
J11	11	100	73.0247	0	3.97479	1.16335	0.0242365	19.9952	1.7935	0	0	0	0	0	0	0.0242365	0	9.52163	30.7	3.81886	2.54731	0.339409	0.0778852	E	SAMD00035157
J13	13	100	66.8519	0	5.05844	1.85859	0	25.5796	0.574823	0	0	0	0	0	0	0	0	9.32619	31.38	3.87729	2.82853	0.327451	0.0640428	E	SAMD00035158
J15	15	100	62.3072	0	4.46227	2.01522	0	30.4956	0.65803	0	0	0	0	0	0	0	0	9.69878	28.68	4.00853	2.80479	0.319403	0.0632768	E	SAMD00035159
J17	17	100	58.2679	0	3.58735	0.233496	0	37.4867	0.382084	0	0	0	0	0	0	0.0212269	0	9.64683	31.8	3.79602	2.79753	0.313161	0.0578466	E	SAMD00035160
J19	19	100	42.2335	0	4.84735	2.2496	0.0803428	48.3128	2.2496	0	0	0	0	0	0	0	0	9.6854	33.02	4.11933	3.03153	0.269959	0.0176964	E	SAMD00035161
J21	21	100	62.5566	0	5.54299	4.3552	0.0282805	26.9231	0.593891	0	0	0	0	0	0	0	0	9.56223	30.64	3.88827	2.69379	0.3172	0.0606017	E	SAMD00035162
J23	23	100	53.6331	0	3.45591	10.4564	0.0443066	32.1001	0.26584	0	0	0	0	0	0	0.0221533	0	9.43011	30.5	4.06679	2.77679	0.296973	0.0817492	E	SAMD00035163
J25	25	100	55.5879	0	1.28485	3.92727	0.193939	38.6424	0.315152	0	0	0	0	0.0242424	0	0	0	9.63018	31.26	4.1489	2.6896	0.308796	0.0979503	E	SAMD00035164
J27	27	100	67.8471	0	1.82191	12.9843	0.718501	16.4229	0.153965	0	0	0	0	0	0	0.0256608	0	9.57565	34.2	4.28624	2.68365	0.327249	0.129565	E	SAMD00035165
J29	29	100	52.2846	0	0.749064	10.8614	1.17353	34.7316	0.0998752	0	0	0	0.0249688	0.0749064	0	0	0	9.10488	34.86	4.11338	2.97977	0.300225	0.115047	E	SAMD00035166
K02	2	10	0.0299043	89.1447	2.03349	4.45574	0	0.0598086	0	0.0299043	0	0	0	0	0	0.0897129	4.00718	9.25002	21.64	4.47318	2.24912	-0.421859	0.102775	B	SAMD00035167
K03	3	50	0	95.3651	0.943142	3.53005	0	0.0269469	0.107788	0	0	0	0	0	0	0.0269469	0	9.49817	10.44	3.54292	0.428554	-0.435028	0.123059	B	SAMD00035168
K04	4	93	0	93.7366	5.64516	0.510753	0	0	0.107527	0	0	0	0	0	0	0	0	10.1141	10.86	3.45128	0.51889	-0.434844	0.0536061	B	SAMD00035169
K05	5	100	8.83598	62.1693	27.6984	1.00529	0	0	0.21164	0	0	0	0	0	0	0.0793651	0	9.94588	21.9	3.93034	1.80545	-0.289608	-0.0663789	B	SAMD00035170
K06	6	100	10.0462	64.6197	24.2549	0.0256937	0	0	0.924974	0	0	0	0	0	0	0.0770812	0	10.1185	24.5	3.65596	1.83882	-0.28789	-0.0485955	B	SAMD00035171
K07	7	100	7.70785	75.6928	15.7333	0	0	0	0.837182	0	0	0	0	0	0	0.0288684	0	9.94677	17.76	2.99337	1.43433	-0.3308	0.00556412	B	SAMD00035172
K09	9	100	22.3938	65.8126	11.1443	0.01755	0	0	0.579151	0	0	0	0	0	0	0	0	10.0924	22.68	3.11493	1.84641	-0.220927	0.0854471	B	SAMD00035173
K12	12	100	12.0702	72.0892	15.0818	0	0	0	0.663979	0	0	0.0711406	0	0	0	0	0	10.1631	21.9	3.3666	1.65142	-0.293518	0.0267501	B	SAMD00035174
K13	13	100	13.0061	72.6135	13.6687	0.0490798	0	0.0245399	0.220859	0	0	0.319018	0.0245399	0	0	0	0	9.90868	23.68	4.23118	1.64465	-0.289129	0.0436088	B	SAMD00035175
K15	15	100	8.18473	75.8573	14.3576	0.617284	0	0	0.48011	0	0	0.205761	0.182899	0	0	0	0	9.77892	24.08	4.71115	1.47406	-0.328664	0.0237003	B	SAMD00035176
K17	17	100	10.2911	53.157	27.1013	6.43706	0	0	1.33251	0	0	0.287003	1.25051	0	0	0.0410004	0	10.1926	26.4	4.937	2.16717	-0.255249	-0.0576757	B	SAMD00035177
K19	19	100	8.58322	64.5154	13.8418	1.84702	0	0	1.06475	0	0	0.217297	9.77836	0	0	0.0217297	0	10.3441	25.64	4.73131	1.97343	-0.301032	0.0168203	B	SAMD00035178
K21	21	100	5.01512	69.3548	10.005	2.04133	0	0	0.882056	0	0	0.504032	12.0464	0	0	0.0504032	0	10.3737	27.64	5.00116	2.25096	-0.339344	0.0332766	B	SAMD00035179
K23	23	100	8.27887	80.0533	6.43912	3.05011	0	0.0242072	0.629388	0	0	0.459937	0.968289	0	0	0	0	10.1784	25.5	4.76138	2.18862	-0.336685	0.102602	B	SAMD00035180
K25	25	100	7.59144	81.6425	3.49666	3.01357	0	2.71452	0.299057	0	0	0.989188	0.253048	0	0	0	0	10.1103	30.28	4.97774	2.31662	-0.334121	0.132546	B	SAMD00035181
K27	27	100	6.39758	72.6524	1.97694	9.74739	0	7.9352	0.631521	0	0	0.549149	0.0823723	0	0	0	0	9.8679	29.06	5.01223	2.54138	-0.309643	0.148374	B	SAMD00035182
K29	29	100	3.64688	78.2696	0.980885	10.6891	0	4.22535	0.452716	0	0	0.100604	1.58451	0	0	0.0251509	0	9.96031	26.26	4.96122	2.28185	-0.352327	0.153725	B	SAMD00035183
L03	3	100	99.0039	0	0.959233	0	0	0	0.0184468	0	0	0	0	0	0	0	0	10.0381	9.7	1.93464	0.931815	0.366596	0.146266	E	SAMD00035184
L04	4	100	90.922	0	8.81459	0	0	0	0.263425	0	0	0	0	0	0	0	0	8.62257	12.6	2.08932	1.30909	0.345766	0.0514019	E	SAMD00035185
L05	5	100	85.4066	0	12.8411	0.0133761	0	0	1.7389	0	0	0	0	0	0	0	0	9.37142	12.78	2.19839	1.61045	0.332914	0.00777013	E	SAMD00035186
L06	6	100	82.2216	0.0265745	16.051	0	0	0	1.70077	0	0	0	0	0	0	0	0	9.17271	13.94	2.25941	1.70973	0.324103	-0.0185126	E	SAMD00035187
L07	7	100	80.5376	0	17.7688	0	0	0	1.69355	0	0	0	0	0	0	0	0	9.06245	9.96	2.0712	1.68572	0.320749	-0.0322788	E	SAMD00035188
L09	9	100	68.3845	0	30.441	0	0	0.0479386	1.05465	0	0	0	0	0	0	0	0	9.36093	13.1	2.96371	1.79088	0.2896	-0.117334	E	SAMD00035189
L11	12	100	84.8509	0	14.4444	0	0	0	0.704607	0	0	0	0	0	0	0	0	9.44856	17.64	2.22427	2.11508	0.331003	-0.00134333	E	SAMD00035190
L13	13	100	73.1602	0	24.7042	0	0	0	2.13564	0	0	0	0	0	0	0	0	9.56614	16.82	2.40242	2.27009	0.302163	-0.084163	E	SAMD00035191
L15	15	100	60.8758	5.93008	30.3902	0	1.0142	0	1.77783	0	0	0	0	0	0	0	0	9.74557	21.66	3.24357	2.5145	0.193934	-0.0916989	E	SAMD00035192
L17	17	100	12.217	70.4671	12.6657	0	0.367122	0	4.2627	0	0	0	0	0	0	0	0	9.96235	19.12	3.1697	2.7936	-0.285146	0.0336094	B	SAMD00035193
L19	19	100	11.976	79.6969	6.53069	0	0.0187126	0	1.77769	0	0	0	0	0	0	0	0	10.156	14.98	2.70117	2.51879	-0.309346	0.10058	B	SAMD00035194
L21	21	100	15.0294	78.6176	5.97059	0	0.117647	0	0.264706	0	0	0	0	0	0	0	0	10.3846	17.86	3.06745	2.54868	-0.288598	0.122538	B	SAMD00035195
L23	23	100	10.1316	79.2585	9.1577	0.0170853	0.170853	0	1.24722	0	0	0	0	0	0	0	0	10.0298	19.34	3.27075	2.59869	-0.320248	0.0702136	B	SAMD00035196
L25	25	100	13.2806	74.7581	11.0818	0	0.131926	0	0.57168	0	0	0	0.0879507	0	0	0	0	10.6322	19.78	3.5384	2.69157	-0.291445	0.0650405	B	SAMD00035197
L27	27	100	13.1955	70.9626	6.04382	0	0.295421	0	0.283112	0	7.95175	0	1.16937	0	0	0	0	10.3911	24.78	3.93436	2.99407	-0.280312	0.107622	B	SAMD00035198
L29	29	100	11.8275	65.5236	9.71253	0	0.102669	0	0.410678	0	9.52772	0	2.87474	0	0	0	0	10.4154	23.66	3.63796	3.15208	-0.277306	0.061124	B	SAMD00035199
The sequence files were deposited in the DDBJ Sequence Read Archive (DRA) under BioProject Accession No. PRJDB4038.
