# Supplementary material for: A key genetic factor for fucosyllactose utilization affects infant gut microbiota development
Source: Nat Commun. 2016 Jun 24;7:11939. doi: 10.1038/ncomms11939 (PMC4931012; doi:10.1038/ncomms11939)
Supplement: Supplementary Data 2 — Bacterial abundances (%), α-diversities, bacterial counts per g of faeces, PC1 and PC2 values. [file ncomms11939-s3.xlsx]

## Sheet: S-Data_2
Supplementary Data 2. Bacterial abundances (%), α-diversities, bacterial counts per g of faeces, PC1 and PC2 values shown in Figure 2c, clusters, and 454-sequence BioSample ID deposited in DDBJ DRA database.
Sample ID	Infant/adult	Bifidobacteriaceae	Lachnospiraceae	Enterobacteriaceae	Clostridiales (XIV)	Bacteroidaceae	Ruminococcaceae	Enterococcaceae	Staphylococcaceae	Porphyromonadaceae	Prevotellaceae	Veillonellaceae	Streptococcaceae	Propionibacteriaceae	Peptostreptococcaceae	Clostridiaceae	Coriobacteriaceae	Clostridiales;Other	Erysipelotrichaceae	Eubacteriaceae	No. of bacteria (log)	Observed OTUs	PD	Shannon	PC1	PC2	Cluster	No. of reads	BioSample ID
A29	i	87.4238	0	2.78503	0	0	0	0.0870322	0.565709	0	0	0	8.6597	0	0	0	0	0	0	0	10.5679	16.5	4.14149	0.942062	0.309022	-0.202689	B	2298	SAMD00034988
B29	i	53.1486	0	8.96725	0	29.1184	0	0	1.56171	0	0	1.46096	1.20907	0	0	4.03023	0	0	0	0	10.1361	23.54	5.42813	2.22256	0.216182	-0.0773917	B	1985	SAMD00035032
C29	i	90.7514	0	2.74566	0	4.47977	0	0	1.87861	0	0	0	0.0722543	0	0	0	0	0	0	0	10.2381	18.16	3.78572	2.21668	0.288539	-0.226435	B	1384	SAMD00035050
D29	i	45.1484	0.721732	17.081	0	36.0064	0	0.0801925	0.160385	0	0	0	0	0	0	0.561347	0	0	0	0	10.3316	19.96	4.23638	2.34588	0.193338	-0.0265936	B	1247	SAMD00035068
E29	i	0	0	34.4894	0	10.5973	0	1.99101	16.3776	29.0302	0	0	2.24791	0	0	5.07386	0	0	0	0	10.0622	22.74	5.23795	3.47704	0.108117	0.417052	E	1557	SAMD00035086
F29	i	93.4837	0	4.19799	0	0	0	0	0.18797	0	0	0	1.4411	0	0	0	0	0	0	0	10.8183	9.36	3.30173	0.594266	0.316002	-0.21643	B	1596	SAMD00035103
G29	i	0	0	25.0943	0	0	0	71.9313	0.418936	0	0	0	0.125681	0.544617	1.88521	0	0	0	0	0	10.0527	20.68	4.13851	1.91079	0.124642	0.430025	E	2387	SAMD00035117
H29	i	83.4697	0	5.46645	0	0	0	0	1.89853	0	0	0.0654664	4.35352	3.10966	0	0	0	0	0	0	10.2662	18.84	4.69071	2.12657	0.324995	-0.165229	B	3055	SAMD00035134
I29	i	44.6319	0	20.2211	0	0	0	0.0872854	30.1717	0	0	0.0290951	1.97847	2.82223	0	0	0	0	0	0	9.97172	17.4	3.78205	2.17584	0.306724	0.0541479	B	3437	SAMD00035150
J29	i	0	0	52.3762	0	10.8804	0	1.17559	0.750375	34.6173	0	0	0.10005	0.0250125	0	0	0	0	0	0	9.10488	24.26	4.05229	3.03567	0.0965671	0.425894	E	3998	SAMD00035166
K29	i	78.343	0.0251826	3.65147	0	10.7026	0.0251826	0	0.98212	4.23067	0	0.0251826	0.428104	1.5865	0	0	0	0	0	0	9.96031	21.36	5.23881	2.15549	0.255663	-0.184689	B	3971	SAMD00035183
L29	i	65.5038	0	11.8202	0	0	0	0.102606	9.72707	0	0	0	0.410425	2.87297	0	9.54238	0	0	0	0	10.4154	20.36	4.26089	2.69406	0.321266	-0.0618599	B	4873	SAMD00035199
TB03	i	0	0	60.6192	0	0	0	2.2291	3.15789	0	0	9.22601	17.6471	4.14861	0	2.72446	0	0	0	0	9.40913	25.28	5.58864	3.39063	0.172551	0.480367	E	1615	SAMD00035200
TB05	i	65.8904	0	14.6575	0	0	0	0	0.684932	0	0	0.0456621	0.228311	16.621	0	0.136986	0.0456621	0	0	0	10.1688	16.2	5.16976	1.54988	0.318093	-0.0690621	B	2190	SAMD00035201
TB06	i	96.2757	0	0.222346	0	0	0	0	0	0	0	0.222346	0.166759	3.11284	0	0	0	0	0	0	10.7542	13.3	3.66568	1.27348	0.295624	-0.260474	B	1799	SAMD00035202
TB07	i	91.5378	0	1.38324	0	2.35964	0	0.406835	0.650936	0.244101	0	0.244101	0.488202	0	0	0	0.162734	0	0	0	10.5307	20.88	6.94425	1.44917	0.279844	-0.23949	B	1229	SAMD00035203
TB09	i	0	0	47.0046	0	0	0	0	24.7531	0	0	5.33246	13.3641	0.855826	0	7.96577	0	0	0	0	9.6976	23.38	5.67671	3.00431	0.171531	0.449713	E	1519	SAMD00035204
TB10	i	85.1371	0	2.0202	0	9.66811	0	0	0	2.38095	0	0	0.0721501	0.2886	0	0	0.4329	0	0	0	10.3921	25.06	5.46344	2.59767	0.24735	-0.227844	B	1386	SAMD00035205
TB14	i	98.1388	0	0	0	0	0	0	1.66731	0	0	0	0.193874	0	0	0	0	0	0	0	10.4387	10.92	2.52986	1.27492	0.296882	-0.26597	B	2579	SAMD00035206
TB15	i	89.5055	0	4.12088	0	4.12088	0.0549451	0	0.0549451	0	0	0.164835	0.549451	1.26374	0	0	0	0	0	0	10.6931	16.98	5.24519	1.55042	0.289591	-0.214862	B	1820	SAMD00035207
TB16	i	0	0	66.6918	0	0	0	23.565	1.0574	0	0	6.49547	2.1148	0	0	0	0	0	0	0	10.0675	16.18	4.00477	1.75469	0.16398	0.514126	E	1324	SAMD00035208
TB19	i	82.2374	0	15.0726	0	0	0	0.0853971	0.384287	0	0	0.128096	0.853971	0.341588	0	0	0	0	0	0	10.4295	15.3	4.71153	1.0029	0.333154	-0.120167	B	2342	SAMD00035209
TB20	i	80.1147	0	2.65138	0	0	0	0	5.55357	0	0	0.250806	4.08456	0.859907	0	0	0	0	0	0	10.4389	19.68	5.19065	2.53842	0.307032	-0.180553	B	2791	SAMD00035210
TB21	i	94.3513	0	3.00088	0	0	0	0.397176	0.573698	0	0	1.36805	0.308914	0	0	0	0	0	0	0	10.3163	12.46	4.19714	1.41296	0.307775	-0.220878	B	2266	SAMD00035211
TB25	i	0	0	81.2837	0	0	0	9.60503	5.52065	0	0	0	0.942549	2.1544	0	0.179533	0	0	0	0	9.6833	16.56	4.40029	1.8669	0.193585	0.517579	E	2228	SAMD00035212
TB26	i	0	0.496963	31.4743	0	0	0	22.9155	0.276091	0	0	0	0.165654	23.026	0	0.0552181	0	0	0	0	11.0724	17.46	4.70155	2.34083	0.144243	0.432237	E	1811	SAMD00035213
TB29	i	30.0383	0	54.8786	0	0	0	3.70686	3.28078	0	0	5.41116	2.68428	0	0	0	0	0	0	0	9.65819	15.5	4.23047	2.30869	0.277389	0.220963	E	2347	SAMD00035214
faA	a	1.68138	28.4363	0	11.2652	14.691	16.9819	0	0	6.68348	12.0639	2.48003	0.0210172	0	0.567465	0	1.0929	2.26986	0.189155	0.0840689	10.9234	135.46	17.8042	5.8558	-0.404555	0.0435865	AD	4758	SAMD00035215
faB	a	3.00261	30.4178	0.293734	8.38773	7.27807	2.48042	0	0.0652742	1.43603	34.1384	0.620104	3.65535	0	1.33812	0	3.88381	1.66449	0.0652742	0	10.3527	98.06	14.8958	5.12566	-0.328941	0.0423805	AD	3064	SAMD00035216
faC	a	15.2083	45.7917	0	13.0417	4.66667	12.6667	0	0	1.04167	0	1.29167	0.0833333	0	1.25	0	0.708333	1.375	1.95833	0	10.9276	125.48	17.4362	5.7613	-0.333382	-0.0918136	AD	2400	SAMD00035217
faD	a	18.9478	27.3059	0.0683216	14.4842	8.56297	18.0824	0	0	0.432703	0	0.364382	0.569346	0	6.08062	0	1.0476	1.27534	0.956502	0	11.0388	113.94	17.9375	5.39384	-0.298177	-0.111493	AD	4391	SAMD00035218
faE	a	11.0365	37.9431	0	13.9635	11.3856	8.4855	0	0	0.859291	1.07411	0.402793	0.268528	0	7.5188	0.510204	0.805585	0.993555	2.14823	0.107411	11.0034	127.96	19.0072	5.99743	-0.350393	-0.06269	AD	3724	SAMD00035219
faF	a	25.0387	36.2117	0.123801	16.2179	3.43547	10.6469	0	0.0309502	0.495203	0.185701	0.185701	0.680904	0	2.16651	0	2.81647	0.649954	0.773754	0	10.8452	119.02	18.3041	5.59224	-0.269962	-0.140682	AD	3231	SAMD00035220
faG	a	38.1071	26.1449	0.0555093	17.9017	0.305301	5.55093	0	0	0.0277546	0.0277546	5.80072	0.721621	0	0.305301	0	3.27505	0.166528	0.111019	0.194283	10.7979	99.86	16.4919	4.96353	-0.170167	-0.174518	AD	3603	SAMD00035221
faH	a	2.38439	35.1397	0	11.6089	20.4239	18.4489	0	0	0.626204	0	3.80539	0.0963391	0	2.74566	0.0240848	0.602119	0.891137	2.81792	0.0240848	11.0114	130.42	17.0587	5.88042	-0.399606	0.0194935	AD	4152	SAMD00035222
faI	a	0	55.375	0	31.7663	4.35534	2.07397	0	0	0	2.03941	0	0	0	0.380228	0	0.864155	1.86657	0.172831	0.0345662	10.5442	84.34	10.3332	4.89933	-0.419439	0.0494563	AD	2893	SAMD00035223
faJ	a	0	19.6307	0	28.5957	2.74538	15.2575	0	0	1.14189	2.138	3.98445	0	0	0	0	5.02915	5.56365	1.40914	12.9252	11.0928	135.02	19.9592	5.63178	-0.405394	0.0689537	AD	4116	SAMD00035224
faK	a	9.45776	41.6141	0.504414	25.0766	1.20699	12.9166	0	0	0.144118	3.0445	0.288236	0.180148	0	0.37831	0.180148	2.63016	1.15295	0.108089	0.0180148	10.8859	126.96	20.0862	5.71086	-0.364513	-0.0471449	AD	5551	SAMD00035225
faL	a	10.1442	53.5817	0	14.7837	1.85096	8.07692	0	0	0.865385	0.264423	0.336538	0.0961538	0	0.144231	0	1.20192	4.66346	2.78846	0.0240385	11.0334	114.5	16.5732	5.6421	-0.357825	-0.0585292	AD	4160	SAMD00035226
moA	a	20.2251	13.435	25.1997	11.4742	15.9405	7.98838	0	0	2.39651	0	0	0.0363108	0	0.145243	0	0.363108	0.944081	0.0363108	0.0363108	11.0305	104.6	16.0109	5.25485	-0.109017	0.0623569	AD	2754	SAMD00035227
moB	a	37.9479	27.5516	9.77199	9.52769	5.42888	5.02172	0	0	0.814332	0	0.0542888	0.0814332	0	0.0542888	0.895765	0.787188	0.760043	0.0814332	0	10.9754	93.22	15.1695	4.95081	-0.104129	-0.0984462	AD	3684	SAMD00035228
moD	a	28.6182	26.8397	0.183974	5.70319	12.0809	7.01145	0	0	0.940311	0	1.20605	0.347506	0	10.6705	0.715454	1.67621	0.53148	1.39002	0.327065	10.8234	102.3	17.3717	4.8566	-0.209861	-0.142972	AD	4892	SAMD00035229
moE	a	7.69231	16.2587	0.0437063	10.4458	8.82867	14.0734	0	0	4.10839	23.0332	6.38112	0.0874126	0	0.874126	1.70455	0.961538	0.305944	1.48601	2.7535	11.0565	142.76	23.466	6.08884	-0.321583	0.00160021	AD	2288	SAMD00035230
moF	a	14.0853	13.7704	0.314916	12.7398	5.41082	19.6393	0	0	4.32293	4.03664	6.06928	0.200401	0	1.74635	0	1.37418	2.74835	0.458059	9.21844	11.5747	176.64	26.7849	6.40605	-0.288882	-0.048357	AD	3493	SAMD00035231
moH	a	9.37884	16.3516	0	20.82	12.3496	15.836	0	0	3.11809	3.14265	4.27204	0.613798	0	6.67812	0	1.2767	2.25878	0.957525	0.0245519	11.3376	156.38	24.5065	6.41314	-0.344831	-0.0329207	AD	4073	SAMD00035232
moI	a	16.1584	34.7099	0.0423549	28.8225	3.17662	11.4358	0	0	1.56713	0	0.105887	0.360017	0	0.0423549	0	0.211775	1.08005	0.25413	0.0635324	10.8994	118.36	17.3515	5.59906	-0.316686	-0.0945886	AD	4722	SAMD00035233
moJ	a	12.3048	33.5238	1.1619	8.72381	11.4095	12.5524	0	0	3.88571	7.48571	1.14286	0.228571	0	1.10476	0.304762	1.06667	1.21905	0.190476	0.0190476	11.3648	135.16	21.4845	6.01494	-0.318557	-0.0428839	AD	5250	SAMD00035234
moK	a	16.2115	41.0423	0	8.14332	6.43949	17.6898	0	0	0.300677	0	1.27788	0.350789	0	4.86094	0.676522	1.80406	0.55124	0.0501128	0	10.9403	96.06	16.1922	5.48225	-0.313436	-0.0939304	AD	3991	SAMD00035235
moL	a	16.7572	17.7601	3.3013	16.1095	0.417885	7.18763	0	0.0208943	0.0835771	2.77894	8.19056	0.376097	0	10.0293	5.89219	5.39072	1.37902	3.84455	0.14626	10.6475	95.48	16.2348	5.41991	-0.230343	-0.0283423	AD	4786	SAMD00035236
The sequence files were deposited in the DDBJ Sequence Read Archive (DRA) under BioProject Accession No. PRJDB4038.
