# Supplementary material for: A key genetic factor for fucosyllactose utilization affects infant gut microbiota development
Source: Nat Commun. 2016 Jun 24;7:11939. doi: 10.1038/ncomms11939 (PMC4931012; doi:10.1038/ncomms11939)
Supplement: Supplementary Data 3 — pH values and concentrations of organic acids and oligosaccharides in infant faeces. [file ncomms11939-s4.xlsx]

## Sheet: S-Data_3
Supplementary Data 3. pH values and concentrations of organic acids and oligosaccharides in infant faeces.
ID	pH	Organic acids (mM)a						Number of bacteria (log)	Faecal oligosaccharides (summary, mM)				Faecal oligosaccharides (detail, mM)								Cluster
		Acetate	Lactate	Succinate	Propionate	Formate	Total acids		FL	LNT&LNnT	LNFP&LNDFH	Total HMO	2'-FL	3-FL	DFL	LNT	LNnT	LNFP	LNDFH I	LNDFH II
A29	5.66	70.7324	21.151	0	0	4.14765	96.031	10.5679	0.6933	0.80295	8.31275	9.809	0	0.2168	0.4765	0.80295	0	4.71185	3.6009	0	B
B29	6.19333	11.6782	0	6.58929	0	0	18.2675	10.1361	10.7296	0.38315	9.8715	20.9842	8.0382	2.01745	0.67395	0.38315	0	7.47995	2.39155	0	B
C29	5.36	18.9612	6.18633	1.99563	0	0	27.1431	10.2381	1.10199	0.09816	1.80921	3.00936	0.44562	0.44981	0.20656	0.09816	0	1.1143	0.69491	0	B
D29	5.29	28.6512	0	7.41464	0	0	36.0658	10.3316	10.7935	0.3999	9.10655	20.2999	8.35625	1.60265	0.8346	0.3999	0	6.2136	2.89295	0	B
E29	5.87333	25.7536	2.07886	17.8174	0	0	45.6499	10.0622	56.217	0.9233	31.4613	88.6016	42.4256	9.5243	4.2671	0.776	0.1473	17.7048	9.38265	4.37385	E
F29	4.65333	171.658	140.43	1.36434	0	1.66193	315.114	10.8183	3.84245	0.3592	2.1026	6.30425	0.32165	0.24025	3.28055	0.3592	0	0.4807	0	1.6219	B
G29	5.77667	14.7207	1.37237	25.6234	0	0	41.7165	10.0527	71.2032	6.40047	26.2518	103.855	53.453	9.78996	7.96025	5.98277	0.4177	17.0859	8.938	0.22785	E
H29	6.07667	5.24062	0	3.89332	0	0	9.13393	10.2662	75.3244	1.27189	54.671	131.267	49.2455	20.2795	5.79937	1.06017	0.211725	27.4531	15.3238	11.8941	B
I29	6.07333	16.1513	0	5.37439	0	0	21.5257	9.97172	1.31928	0.180774	6.61163	8.11168	0	0.687126	0.63215	0.0917437	0.08903	4.87506	0.36192	1.37465	B
J29	5.25667	26.3815	3.24574	39.9999	3.1424	0	72.7695	9.10488	28.4295	5.07269	30.5209	64.0232	21.2333	2.89558	4.30065	4.85779	0.2149	17.833	6.72965	5.9583	E
K29	5.30333	23.0922	0	1.34982	6.40819	0	30.8502	9.96031	8.88894	1.03524	67.6215	77.5457	0	7.55994	1.329	0.775292	0.25995	22.0478	39.9569	5.61695	B
L29	6.68333	6.29393	0	2.56827	0	0	8.8622	10.4154	70.0021	1.04595	38.4575	109.506	51.4433	12.6514	5.90745	0	1.04595	20.0732	12.3405	6.0438	B
TB03	6.75667	11.1447	0	1.23914	2.21089	0	14.5948	9.40913	71.3182	9.88465	39.073	120.276	50.273	15.0851	5.96003	9.44145	0.4432	23.5629	12.3893	3.12079	E
TB05	6.62333	7.93157	0	3.30834	1.62914	0	12.8691	10.1688	72.6626	2.6872	29.0343	104.384	52.9131	13.8844	5.86515	1.116	1.5712	17.3552	8.1997	3.47936	B
TB06	5.78	41.4711	0	1.14969	1.90802	8.96234	53.4912	10.7542	9.91298	1.0518	9.47158	20.4364	0.10875	0	9.80423	0.8588	0.193	2.32555	3.19385	3.95218	B
TB07	4.80333	104.211	86.492	4.65041	0	1.55422	196.907	10.5307	1.66717	0.4225	3.96554	6.05521	0.22945	0.565961	0.871763	0.4225	0	2.1451	1.22815	0.592285	B
TB09	6.17	26.4705	17.1025	34.4222	0	0	77.9951	9.6976	34.7712	9.5379	29.5793	73.8884	0.28965	27.0141	7.46744	9.5379	0	14.3915	12.0145	3.17335	E
TB10	5.61	36.2911	7.54753	4.99164	0	3.01285	51.8431	10.3921	4.66381	1.71895	14.6271	21.0099	0	0.947728	3.71608	0.47875	1.2402	5.41365	2.7264	6.48709	B
TB14	5.04667	46.6297	35.6002	0	0	7.14723	89.3771	10.4387	3.16848	1.0327	7.06737	11.2685	0.74675	0.632838	1.78889	0.4386	0.5941	1.5232	3.8153	1.72887	B
TB15	5.97	29.14	3.28628	40.6577	0	0	73.084	10.6931	2.81164	2.04635	8.109	12.967	0.2008	0.826291	1.78454	0.3939	1.65245	4.8249	0.6823	2.6018	B
TB16	7.03333	16.1623	4.52525	6.63316	2.7508	0	30.0715	10.0675	24.9086	22.2424	21.7068	68.8578	1.15545	22.3732	1.37989	22.2424	0	19.2912	0	2.41555	E
TB19	6.55667	13.6074	6.02519	2.38263	0	0	22.0152	10.4295	58.5541	1.81205	29.2749	89.6411	0	58.5541	0	1.72145	0.0906	25.9368	0.7488	2.58933	B
TB20	5.96333	14.516	5.39829	2.98267	0	1.38721	24.2841	10.4389	4.6415	0.84135	48.5897	54.0726	0.1207	1.67163	2.84917	0.66655	0.1748	18.882	22.423	7.28468	B
TB21	5.50667	23.7702	3.10435	3.9027	3.49573	6.68958	40.9626	10.3163	4.15437	0.7309	45.1638	50.0491	0	1.96586	2.18851	0.6092	0.1217	25.7642	13.0149	6.38473	B
TB25	6.41667	8.90495	2.65191	5.10974	0	0	16.6666	9.6833	42.009	14.4411	39.9876	96.4376	27.0739	8.16757	6.7675	13.4371	1.00395	22.7869	13.3224	3.87823	E
TB26	6.18333	15.3054	0	11.966	6.47966	0	33.7511	11.0724	44.1517	0.63105	22.608	67.3908	5.499	25.2919	13.3608	0.63105	0	8.95105	13.657	0	E
TB29	6.66333	9.5385	2.70652	3.67744	1.07879	0	17.0013	9.65819	60.8407	8.04445	30.5102	99.3954	29.2818	24.5317	7.0272	7.61275	0.4317	14.9653	11.6783	3.86663	E
a Butyrate, isobutyrate, valerate, and isovalerate were not detected in the infant stool samples analysed.
